# Supplementary material for: Integrating the Idylla™ System Alongside a Real-Time Polymerase Chain Reaction and Next-Generation Sequencing for Investigating Gene Fusions in Pleural Effusions from Non-Small-Cell Lung Cancer Patients: A Pilot Study
Source: Int J Mol Sci. 2024 Jul 11;25(14):7594. doi: 10.3390/ijms25147594 (PMC11277451; doi:10.3390/ijms25147594)
Supplement: Supplementary file 1 [file ijms-25-07594-s001.zip]

Archive with 1 entries (1 files):
- ijms-3042983-supplementary.pdf
